# Supplementary material for: Sesamin Metabolites Suppress the Induction of Cellular Senescence
Source: Nutrients. 2023 Mar 27;15(7):1627. doi: 10.3390/nu15071627 (PMC10096530; doi:10.3390/nu15071627)
Supplement: Supplementary file 1 [file nutrients-15-01627-s001.zip]

Archive with 1 entries (1 files):
- nutrients-2263796-supplementary.pdf
